# Supplementary material for: Cyclic Acetals as Novel Long-Lasting Mosquito Repellents
Source: J Agric Food Chem. 2023 Jan 17;71(4):2152–9. doi: 10.1021/acs.jafc.2c05537 (PMC9896555; doi:10.1021/acs.jafc.2c05537)
Supplement: Supplementary file 2 — jf2c05537_si_002.xlsx [file jf2c05537_si_002.xlsx]

## Sheet: Foglio1
	Protection efficacy
µg/cm2	0.081		0.17		0.33		0.5		0.83		1.7		8.3		16.7		83.3
Repellent	PE%	SE	PE%	SE	PE%	SE	PE%	SE	PE%	SE	PE%	SE	PE%	SE	PE%	SE	PE%	SE	Species	N of volunteers
9a	0	0	33.33	33.4	72.85	16.1	74.69	23.1	82.72	17.3	90.12	9.89	100	/	100	/	100	/	A.albopictus	3
22a	2.83	2.31	32.65	24.2	50	4.54	37.5	30.6	65.42	16	94.23	4.72	100	0	100	/	100	/	A.albopictus	3
23a	33.33	0	54.16	7.36	97.01	0.12	76.81	16.5	76.67	19.1	93.75	5.11	88.23	9.62	98.04	1.96	100	/	A.albopictus	3
18a	22.98	5.99	41.74	7.58	40.93	8.73	77.98	10.9	69.25	9.84	87.67	7.17	95.83	4.17	100	0	100	0	A.albopictus	6
15a	7.74	5.03	35.82	6.91	45.94	9.03	54.66	10.6	62.18	8.03	89.42	3.74	98.84	0.87	100	0	100	0	A.albopictus	6
12a	46.3	6.49	58.86	4.71	62.19	7.28	86.95	4.61	90.69	9.34	100	0	100	0	100	0	100	0	A.albopictus	2
17b	8.33	8.36	27.79	7.81	50.75	17.05	44.35	5.66	58.14	3.15	94.83	4.22	100	0	100	0	100	0	A.albopictus	2
16b	0	/	40.62	/	31.25	/	68.42	/	94.74	/	100	/	100	/	100	/	100	/	A.albopictus	1
6b	48.35	48.5	62.73	11.85	76.98	5.39	64.92	31.68	100	/	100	/	100	/	100	/	100	/	A.albopictus	2
16c	6.06	6.08	59.52	26.27	8.39	0.7	36.19	9.29	52.93	10.74	95.45	2.12	100	0	100	0	100	0	A.albopictus	2
DEET	18.87	27.15	34.74	22.81	67.34	11.02	74.38	9.17	79.79	6.25	88.58	7.54	100	0	100	0	100	0	A.albopictus	5
Icaridin	42.3542	9.02037	53.7219	15.6303	61.7995	14.4486	77.7792	2.84215	69.2942	24.201	99.6154	0	100	0	100	0	100	0	A.albopictus	5
