# Supplementary material for: Cyclic Acetals as Novel Long-Lasting Mosquito Repellents
Source: J Agric Food Chem. 2023 Jan 17;71(4):2152–9. doi: 10.1021/acs.jafc.2c05537 (PMC9896555; doi:10.1021/acs.jafc.2c05537)
Supplement: Supplementary file 3 — jf2c05537_si_003.xlsx [file jf2c05537_si_003.xlsx]

## Sheet: Foglio1
	Protection time
Repellent	0 min		1 h		2 h		3 h		4 h		5 h		6 h		7 h		8 h
(0.17mg/cm2)	PE%	SE	PE%	SE	PE%	SE	PE%	SE	PE%	SE	PE%	SE	PE%	SE	PE%	SE	PE%	SE	Species	N of volunteers
9a	100	0	99.77	0.23	99.42	0.38	100	0	100	0	99.61	0.27	95.75	2.07	95.88	1.53	94.12	1.68	A.albopictus	8
22a	100	0	100	0	100	0	98.89	0.96	98.25	1.52	95.24	4.12	99.5	0.44	96.61	1.69	90	8.66	A.albopictus	4
23a	100	0	99.62	0.38	98.79	1.21	97.92	1.27	98.99	1.01	88.68	10.74	97.92	2.12	92.53	2.38	92.80	2.88	A.albopictus	5
18a	100	0	97.63	1.92	100	0	98.31	1.18	99.28	0.5	99.23	0.55	97.68	1.08	92.86	2.08	95.18	2.12	A.albopictus	5
13a	99.47	0.52	100	0	100	0	99.41	0.59	100	0	97.22	1.72	99.06	0.65	96.82	2.05	82.75	5.23	A.albopictus	5
15a	100	0	100	0	99.58	0.42	100	0	100	0	97.66	2.34	98.54	1.46	97.47	1.16	96.7	2.38	A.albopictus	6
8a	100	0	100	0	100	0	100	0	100	0	99.39	0.61	100	0	97.44	2.57	84.95	15.07	A.albopictus	3
17a	100	0	100	0	100	0	100	0	98	2.01	98.39	1.62	92.05	5.58	74.4	16.12	43.92	50.97	A.albopictus	2
12a	100	0	100	0	100	0	100	0	100	0	100	0	97.06	2.94	96.94	2.36	100	0	A.albopictus	3
14a	100	0	100	0	100	0	100	0	100	0	100	0	96.94	3.07	82.39	11.59			A.albopictus	2
10a	100	0	100	0	100	0	100	0	100	0	97.5	2.51	100	0	63.17	25.37			A.albopictus	2
11a	100	0	100	0	100	0	100	0	98.12	1.87	93.19	2.8	72.96	9.99					A.albopictus	4
9b	97.02	1.3	98.5	0.95	9.07	0.93	98.35	1.19	100	0	97.67	2.32	93.8	2.66	96.63	2.43	91.73	4.1	A.albopictus	5
17b	100	0	100	0	98.67	1.33	99.09	0.91	100	0	96.77	3.22	93.58	2.4	95.61	1.72	96.52	2.18	A.albopictus	5
16b	100	0	98.61	1.39	97.47	1.64	99.46	0.54	96.34	3.66	95.12	4.88	93.73	3.66	96.15	3.85	94.63	1.49	A.albopictus	4
12b	100	0	100	0	99.46	0.54	98.72	1.28	97.81	2.19	97.18	1.46	93.82	4.41	98.25	1.76	94.87	1.73	A.albopictus	3
7b	100	0	99.45	0.55	100	0	99.21	0.79	98.74	0.63	98.42	0.82	84.33	8.39					A.albopictus	3
7c	99.35	0.65	94.12	3.4	97.7	1.15	98.08	1.21	99.4	0.59	91.72	4.19	97.22	1.88	94.29	4.37	94.44	4.54	A.albopictus	3
6b	100	0	100	0	99.14	0.86	100	0	100	0	99.44	0.55	90.75	5.96	97.28	1.21	95.07	2.92	A.albopictus	4
17c	98.72	1.28	97.92	2.09	98.68	1.32	100	0	98.44	1.57	98.08	1.93	98.53	1.47	100	0	100	0	A.albopictus	2
16c	99.15	0.85	98.96	1.04	96.34	3.67	97.58	2.42	97.11	2.89	94.85	3.34	95.37	4.64	95.09	4.92	99.02	0.98	A.albopictus	2
DEET	100	0	98.03	1.56	87.38	4.92	81.4	7.71	59.37	5.28									A.albopictus	6
Icaridin	100	0	100	0	100	0	99.46	0.54	99.48	0.52	99.83	0.17	98.74	0.57	98.74	0.82	97.57	0.87	A.albopictus	6
Repellency data for compounds 5b, 19a, 20a, 21a, 24a and 25a, whose protection time is 0, are not reported.
